# Supplementary material for: Development of a preliminary in vitro drug screening assay based on a newly established culturing system for pre-adult fifth-stage Onchocerca volvulus worms
Source: PLoS Negl Trop Dis. 2019 Jan 17;13(1):e0007108. doi: 10.1371/journal.pntd.0007108 (PMC6353222; doi:10.1371/journal.pntd.0007108)
Supplement: S1 Table — (XLSX) [file pntd.0007108.s005.xlsx]

## Sheet: Sheet1
S1 Table.
Information about Ov-biomarkers selected in the study
S1 Table	Gene ID	OVP_ID	WBGene_ID	Comments	FUNCTIONAL CLASS	Seq size	All MF RPKM	All L2 RPKM	All L3 RPKM	All Male RPKM	Female RPKM (OvFem only)	Primers
	OVOC11951	OVP01350	WBGene00248760	Conserved secreted protein precursor	Secreted/Uncharacterized	230	0.759007	3.30838	1.23072	170.196	35.9256	Forward> CGGATTCTGGAACTTTGCTTGA Reverse> GTACGGTAGAATGTGTTGGAC
	OVOC2456	OVP10404	WBGene00239266	Unknown product	Transcription Machinery	168	0.478827	0.221672	2.86842	358.726	12.976	Forward> CTGTTTTGCCCACCGTTACG Reverse> CGATTGCCACCTTTCCAACTTC
	OVOC9683	OVP02317	WBGene00246494	hypothetical protein LOAG_06876	Protein Modification/Membrane	399	0.797979	0.206044	0.214134	181.455	24.4019	Forward> TCCGCATCAGAGTCATTTGGT Reverse> TCGGTCGTTCTTGTCTTAACTCA
	OVOC5433	OVP12614	WBGene00242242	Conserved secreted protein precursor	Secreted/Uncharacterized	235	4.49565	2.63508	1.43631	12.8146	91.8284	Forward> GCCCGTTCAAATGCGCTAC Reverse> AGTGTCGTGCAGCAATCTTG
	OVOC12838	OVP08197	WBGene00249647	tRNA (guanine-N(1)-)-methyltransferase	Uncharacterized	252	1.60559	0.535179	0.325432	0.553893	21.4995	Forward> ATGCTTCCTGGGTTCCTAGAG Reverse> AACTGCACTACCAATCACATCG
